# Supplementary material for: Integrated Metabolomic and Transcriptomic Analyses of Anthocyanin Synthesis During Fruit Development in Lycium ruthenicum Murr
Source: Biology (Basel). 2025 Nov 18;14(11):1614. doi: 10.3390/biology14111614 (PMC12650669; doi:10.3390/biology14111614)
Supplement: Supplementary file 1 [file biology-14-01614-s001.zip]

Archive with 6 entries (6 files):
- Figure S1.pdf
- Figure S2.pdf
- Figure S3.pdf
- Table S1.pdf
- Table S2 .pdf
- Table S3 .pdf
